# Supplementary material for: Reactive oxygen species-dependent Toll/NF-κB activation in the Drosophila hematopoietic niche confers resistance to wasp parasitism
Source: eLife. 2017 Nov 1;6:e25496. doi: 10.7554/eLife.25496 (PMC5681226; doi:10.7554/eLife.25496)
Supplement: Figure 2—source data 1. [file elife-25496-fig2-data1.xlsx]

## Sheet: Feuil1
Wasp egg hatching
col>	SEM		dif1	SEM
30	3.95		100	0.2
25			100
16			100
25			100
0			99
29
25
