# Supplementary material for: Reactive oxygen species-dependent Toll/NF-κB activation in the Drosophila hematopoietic niche confers resistance to wasp parasitism
Source: eLife. 2017 Nov 1;6:e25496. doi: 10.7554/eLife.25496 (PMC5681226; doi:10.7554/eLife.25496)
Supplement: Figure 2—source data 3. [file elife-25496-fig2-data3.xlsx]

## Sheet: Feuil1
	Disrupted			Disrupting			Intact
	Mean	SEM		Mean	SEM		Mean	SEM
dome-MESO>	56.75	2.75		32.25	3.2		10.5	3.97
dome-MESO>lat RNAi	17.5	4		50.2	11.5		32.2	14.4
