# Supplementary material for: Reactive oxygen species-dependent Toll/NF-κB activation in the Drosophila hematopoietic niche confers resistance to wasp parasitism
Source: eLife. 2017 Nov 1;6:e25496. doi: 10.7554/eLife.25496 (PMC5681226; doi:10.7554/eLife.25496)
Supplement: Figure 3—source data 2. [file elife-25496-fig3-data2.xlsx]

## Sheet: Feuil1
no para.	6H post para.
161.222	225.951
214.817	205.067
146.632	142.854
196.719	132.111
142.23	211.598
	188.756
	153.739
	150.249
