# Supplementary material for: Reactive oxygen species-dependent Toll/NF-κB activation in the Drosophila hematopoietic niche confers resistance to wasp parasitism
Source: eLife. 2017 Nov 1;6:e25496. doi: 10.7554/eLife.25496 (PMC5681226; doi:10.7554/eLife.25496)
Supplement: Figure 4—source data 2. [file elife-25496-fig4-data2.xlsx]

## Sheet: Feuil1
Wasp egg hatching (%)
	col>	col>myd88 KD	col>dif KD
	30	53	81
	25	100	94
	16	73
	25	67	60
	0	41	100
	29	61
	25	92	80
mean	21.4286	69.5714	83
SEM	3.9	7.9	6.9
