# Supplementary material for: Reactive oxygen species-dependent Toll/NF-κB activation in the Drosophila hematopoietic niche confers resistance to wasp parasitism
Source: eLife. 2017 Nov 1;6:e25496. doi: 10.7554/eLife.25496 (PMC5681226; doi:10.7554/eLife.25496)
Supplement: Figure 5—source data 1. [file elife-25496-fig5-data1.xlsx]

## Sheet: Feuil1
	dispersed		dispersing		intact
	Mean	SEM	Mean	SEM	Mean	SEM
wt	72.75	11.6	21.7	6.28	5.56	5.55
spz rm7	6.67	6.66	34.44	16.14	58.89	14.4
