# Supplementary material for: Reactive oxygen species-dependent Toll/NF-κB activation in the Drosophila hematopoietic niche confers resistance to wasp parasitism
Source: eLife. 2017 Nov 1;6:e25496. doi: 10.7554/eLife.25496 (PMC5681226; doi:10.7554/eLife.25496)
Supplement: Figure 5—source data 2. [file elife-25496-fig5-data2.xlsx]

## Sheet: Feuil1
	dispersed		dispersing		intact
	Mean	SEM	Mean	SEM	Mean	SEM
wt	79.8	10	20.2	10.25	0	0
col>SPE RNAi	5.71	2.97	35.24	8.66	59.05	5.8
