# Supplementary material for: Reactive oxygen species-dependent Toll/NF-κB activation in the Drosophila hematopoietic niche confers resistance to wasp parasitism
Source: eLife. 2017 Nov 1;6:e25496. doi: 10.7554/eLife.25496 (PMC5681226; doi:10.7554/eLife.25496)
Supplement: Figure 5—source data 3. [file elife-25496-fig5-data3.xlsx]

## Sheet: Feuil1
	Disrupted			Disrupting			Intact
	Mean	SEM		Mean	SEM		Mean	SEM
dome>wt	84.25	11.8		8.25	8.25		7.5	4.4
dome>SPE RNAi	69.75	5.67		8.5	2.95		21	6.67
