# Supplementary material for: Reactive oxygen species-dependent Toll/NF-κB activation in the Drosophila hematopoietic niche confers resistance to wasp parasitism
Source: eLife. 2017 Nov 1;6:e25496. doi: 10.7554/eLife.25496 (PMC5681226; doi:10.7554/eLife.25496)
Supplement: Figure 5—figure supplement 1—source data 1. [file elife-25496-fig5-figsupp1-data1.xlsx]

## Sheet: Feuil1
	col>	ModSP1	Psh1	Psh1;ModSP1
Wasp egg hatching (%)	50	37	78	82
	43	25	96	83.4
	31		87.5	78
				90
n	104	76	69	75
Mean	41.3	31	87	83.3
SEM	5.5	6	5.2	2.5
