# Supplementary material for: Reactive oxygen species-dependent Toll/NF-κB activation in the Drosophila hematopoietic niche confers resistance to wasp parasitism
Source: eLife. 2017 Nov 1;6:e25496. doi: 10.7554/eLife.25496 (PMC5681226; doi:10.7554/eLife.25496)
Supplement: Figure 6—source data 4. [file elife-25496-fig6-data4.xlsx]

## Sheet: Feuil1
	disrupted	mean	SEM	disrupting	mean	SEM	Intact	mean	SEM
domeless DCR X wt	57	66.7	5.6	28.6	19.97	6	14.3	13.1	7.2
	66.7			8.3			25
	76.4			23			0
domeless DCR X catalase	33.33	34.4433	6.9	48	41.8667	5.1	18.5	23.5	3.8
	47			31.6			21
	23			46			31
