# Supplementary material for: Reactive oxygen species-dependent Toll/NF-κB activation in the Drosophila hematopoietic niche confers resistance to wasp parasitism
Source: eLife. 2017 Nov 1;6:e25496. doi: 10.7554/eLife.25496 (PMC5681226; doi:10.7554/eLife.25496)
Supplement: Figure 6—source data 5. [file elife-25496-fig6-data5.xlsx]

## Sheet: Feuil1
Wasp egg hatching (%)
	col>	col>catalase			domeless>	domeless> catalase
	25	100			28	64
	16	100			25	86
	20	69			31	100
mean	20	89.6			28	83
SEM	2.6	10.3			1.7	10.4
