# Supplementary material for: Reactive oxygen species-dependent Toll/NF-κB activation in the Drosophila hematopoietic niche confers resistance to wasp parasitism
Source: eLife. 2017 Nov 1;6:e25496. doi: 10.7554/eLife.25496 (PMC5681226; doi:10.7554/eLife.25496)
Supplement: Figure 7—source data 1. [file elife-25496-fig7-data1.xlsx]

## Sheet: Feuil1
	dispersed		dispersing		intact
	Mean	SEM	Mean		Mean
antp>	86.13	0.98	13.87	0.98	0	0
antp>Spi RNAi	45.2	2	49.12	1.9	5.68	0.2
