# Supplementary material for: Reactive oxygen species-dependent Toll/NF-κB activation in the Drosophila hematopoietic niche confers resistance to wasp parasitism
Source: eLife. 2017 Nov 1;6:e25496. doi: 10.7554/eLife.25496 (PMC5681226; doi:10.7554/eLife.25496)
Supplement: Figure 7—source data 2. [file elife-25496-fig7-data2.xlsx]

## Sheet: Feuil1
	dispersed		dispersing		intact
	Mean	SEM	mean		Mean
dome-MESO>	96.43	3.57	3.57	3.57	0	0
dome-MESO>EgfrDN	25.1	2.46	44.27	13.51	30.63	11.23
