# Supplementary material for: Reactive oxygen species-dependent Toll/NF-κB activation in the Drosophila hematopoietic niche confers resistance to wasp parasitism
Source: eLife. 2017 Nov 1;6:e25496. doi: 10.7554/eLife.25496 (PMC5681226; doi:10.7554/eLife.25496)
Supplement: Figure 7—source data 3. [file elife-25496-fig7-data3.xlsx]

## Sheet: Feuil1
	dispersed		dispersing		intact
	Mean	SEM	Mean		Mean
col>	78.66	7.8	15.28	2.6	6.06	6.06
col>cact	25.23	7.085	66.76	5.55	8.01	1.55
col>cact>sSpi	20.24	6.62	66.07	2.7	13.69	8.2
